# Supplementary material for: N-Acetylchitooligosaccharides Alleviate Pulmonary Inflammation and Modulate Glycerophospholipid Metabolism in Murine Acute Lung Injury
Source: Int J Mol Sci. 2025 Sep 18;26(18):9128. doi: 10.3390/ijms26189128 (PMC12470115; doi:10.3390/ijms26189128)
Supplement: Supplementary file 1 [file ijms-26-09128-s001.zip]

Archive with 1 entries (1 files):
- ijms-3808091-supplementary.pdf
